# Supplementary material for: Use of Nuclear Factor of Activated T Cell-Regulated Gene Expression for Monitoring Immunosuppression with Extended-Release Tacrolimus after Liver Transplantation—A Proof of Concept
Source: Pharmaceutics. 2024 Oct 11;16(10):1317. doi: 10.3390/pharmaceutics16101317 (PMC11511070; doi:10.3390/pharmaceutics16101317)
Supplement: Supplementary file 1 [file pharmaceutics-16-01317-s001.zip]

Archive with 1 entries (1 files):
- pharmaceutics-3210133-Supplementary.pdf
